# Supplementary material for: Occurrence, Source Apportionment and Health Risk Potential of Polycyclic Aromatic Hydrocarbons (PAHs) in Urban Soils from Thessaloniki City (Northern Greece): A Case Study
Source: Toxics. 2026 Jul 1;14(7):582. doi: 10.3390/toxics14070582 (PMC13417453; doi:10.3390/toxics14070582)
Supplement: Supplementary file 1 [file toxics-14-00582-s001.zip]

Archive with 1 entries (1 files):
- toxics-4371052-supplementary.pdf
